# Supplementary material for: (−)-(1S,5R)-2-Oxabicyclo­[3.3.1]nonan-3-one
Source: Acta Crystallogr Sect E Struct Rep Online. 2010 Apr 24;66(Pt 5):o1163. doi: 10.1107/S1600536810014339 (PMC2979232; doi:10.1107/S1600536810014339)
Supplement: Supplementary file 2 [file e-66-o1163-Isup2.hkl]

# 
# h,k,l, Fc-squared, Fo-squared, sigma(Fo-squared) and status flag 
# 
data_I
_shelx_title ' to2 in P2(1)2(1)2(1)' 
_shelx_refln_list_code          4 
_shelx_F_calc_maximum       92.24 
_exptl_crystal_F_000       304.00 
_reflns_d_resolution_high  0.7828 
 
loop_ 
 _symmetry_equiv_pos_as_xyz 
 'x, y, z' 
 '-x+1/2, -y, z+1/2' 
 '-x, y+1/2, -z+1/2' 
 'x+1/2, -y+1/2, -z' 
 
_cell_length_a     6.7930 
_cell_length_b     7.4670 
_cell_length_c    14.1700 
_cell_angle_alpha  90.000 
_cell_angle_beta   90.000 
_cell_angle_gamma  90.000 
 
_shelx_F_squared_multiplier     1.000 
 
loop_ 
 _refln_index_h 
 _refln_index_k 
 _refln_index_l 
 _refln_F_squared_calc 
 _refln_F_squared_meas 
 _refln_F_squared_sigma 
 _refln_observed_status 
   2   0   0     1070.94     1122.88     12.36 o 
   4   0   0      740.64      787.22     16.95 o 
   6   0   0     1100.91     1179.12     17.27 o 
   8   0   0        3.98        7.23      9.92 o 
   1   1   0     4302.93     4389.32     37.18 o 
   2   1   0     1168.67     1023.79      5.02 o 
   3   1   0      411.55      404.28      4.30 o 
   4   1   0        6.40        7.00      2.61 o 
   5   1   0      392.77      395.34      5.89 o 
   6   1   0        0.96        0.03      3.43 o 
   7   1   0       11.31       10.34      5.06 o 
   8   1   0       25.21       24.73      5.77 o 
   0   2   0     1772.58     1800.59     18.35 o 
   1   2   0      237.86      223.46      2.91 o 
   2   2   0        1.33        5.85      2.75 o 
   3   2   0        5.69        3.76      1.38 o 
   4   2   0      457.05      486.72      9.98 o 
   5   2   0       23.26       21.48      4.42 o 
   6   2   0       85.86       93.17      5.50 o 
   7   2   0        0.26        2.01      5.24 o 
   8   2   0        0.23       -0.62      5.67 o 
   1   3   0        7.72        9.39      2.23 o 
   2   3   0      186.53      166.94      3.38 o 
   3   3   0       47.40       49.27      3.14 o 
   4   3   0        3.44        2.70      4.88 o 
   5   3   0        8.53        8.09      5.74 o 
   6   3   0        1.64       -0.67      6.20 o 
   7   3   0       10.88       17.45      7.24 o 
   8   3   0        6.93       12.49      7.96 o 
   0   4   0        3.94        3.58      2.13 o 
   1   4   0       22.05       14.18      2.34 o 
   2   4   0       43.01       38.92      2.85 o 
   3   4   0       10.83       13.13      3.17 o 
   4   4   0       83.65       94.36      4.49 o 
   5   4   0       32.34       33.08      4.76 o 
   6   4   0       44.39       42.75      5.77 o 
   7   4   0        0.02        2.12      5.60 o 
   1   5   0       74.12       85.62      3.28 o 
   2   5   0       89.32       88.63      3.66 o 
   3   5   0       22.79       26.90      3.67 o 
   4   5   0       14.06       14.98      3.84 o 
   5   5   0       12.85       17.72      4.91 o 
   6   5   0        5.19        6.59      5.38 o 
   7   5   0        5.56       -0.11      7.95 o 
   0   6   0      222.20      223.13      6.86 o 
   1   6   0       98.51       93.03      4.60 o 
   2   6   0      203.07      209.02      5.10 o 
   3   6   0        4.38        5.56      3.38 o 
   4   6   0       85.68       77.47      4.56 o 
   5   6   0       25.57       10.79      6.72 o 
   6   6   0       21.72       21.74      7.19 o 
   1   7   0       31.73       30.48      3.72 o 
   2   7   0       21.76       15.68      6.39 o 
   3   7   0       10.31       15.22      4.80 o 
   4   7   0       40.17       40.97      5.54 o 
   5   7   0       35.67       40.56      7.35 o 
   0   8   0       55.35       57.29      8.98 o 
   1   8   0       31.99       32.35      6.02 o 
   2   8   0        8.69       13.05      5.80 o 
   3   8   0        2.37        1.33      6.12 o 
   4   8   0        0.07       -3.50      8.03 o 
   2   9   0       32.73       27.87     10.35 o 
   1   0   1      238.24      201.14      2.26 o 
   2   0   1      508.97      441.61      3.69 o 
   3   0   1      281.53      270.03      5.15 o 
   4   0   1       73.36       75.14      3.81 o 
   5   0   1      208.43      191.45      5.43 o 
   6   0   1        4.27        1.88      3.71 o 
   7   0   1        0.46        2.08      4.29 o 
   8   0   1       38.66       43.49      7.67 o 
   0   1   1      559.73      584.25      5.81 o 
   1   1   1      405.51      384.01      3.44 o 
   2   1   1     1292.60     1314.55      5.90 o 
   3   1   1       31.57       30.29      1.67 o 
   4   1   1       54.94       53.62      2.12 o 
   5   1   1       44.35       44.36      2.92 o 
   6   1   1      102.14      101.05      3.18 o 
   7   1   1       24.57       27.11      3.82 o 
   8   1   1       35.29       29.59      4.16 o 
   0   2   1     1147.69     1120.32      4.94 o 
   1   2   1      640.86      636.33      3.09 o 
   2   2   1       92.69       80.08      1.69 o 
   3   2   1       65.35       60.44      1.55 o 
   4   2   1      173.39      178.98      3.07 o 
   5   2   1      207.32      217.65      4.40 o 
   6   2   1       41.24       40.12      3.49 o 
   7   2   1        2.60        1.64      3.80 o 
   8   2   1       11.01       10.14      4.02 o 
   0   3   1      281.67      308.89      4.04 o 
   1   3   1      190.29      201.45      2.22 o 
   2   3   1      282.84      284.76      5.01 o 
   3   3   1      100.65      104.15      3.13 o 
   4   3   1       43.55       47.42      3.18 o 
   5   3   1        9.02        6.49      4.11 o 
   6   3   1       14.12       10.00      4.50 o 
   7   3   1        4.23        4.52      4.91 o 
   8   3   1       34.11       40.75      5.82 o 
   0   4   1      704.10      729.47      7.30 o 
   1   4   1      462.49      511.98      4.82 o 
   2   4   1       67.78       65.46      2.18 o 
   3   4   1       73.83       66.60      2.54 o 
   4   4   1       17.83       15.94      2.90 o 
   5   4   1      103.41      102.20      3.96 o 
   6   4   1       20.76       22.91      3.82 o 
   7   4   1       15.56       16.74      4.70 o 
   0   5   1       26.99       23.02      2.24 o 
   1   5   1       41.11       36.46      2.04 o 
   2   5   1       50.54       48.46      2.37 o 
   3   5   1       34.57       33.42      2.64 o 
   4   5   1       12.30       12.42      2.63 o 
   5   5   1       13.32       11.54      3.48 o 
   6   5   1       58.64       62.83      5.79 o 
   7   5   1        7.34        8.96      4.61 o 
   0   6   1       45.23       51.33      3.67 o 
   1   6   1       18.80       15.97      2.59 o 
   2   6   1       75.97       70.97      2.67 o 
   3   6   1      163.28      170.82      3.85 o 
   4   6   1      117.42      127.80      3.97 o 
   5   6   1       16.48       18.70      3.83 o 
   6   6   1       32.39       40.91      5.53 o 
   0   7   1        7.64        9.26      3.38 o 
   1   7   1       38.14       37.12      2.95 o 
   2   7   1      136.06      129.54      6.14 o 
   3   7   1      106.99      101.36      4.03 o 
   4   7   1       52.16       52.13      3.98 o 
   5   7   1        9.85        9.43      4.29 o 
   0   8   1        0.21        8.08      5.49 o 
   1   8   1       34.27       35.95      4.82 o 
   2   8   1        0.33        4.54      4.70 o 
   3   8   1       15.78       18.94      5.41 o 
   4   8   1        9.05       13.96      4.99 o 
   1   9   1        5.57        6.25      9.16 o 
   2   9   1       10.74        5.14     10.08 o 
   1   0   2     8507.63     9405.49     50.30 o 
   2   0   2     2148.80     2312.44     10.25 o 
   3   0   2      258.19      284.65      2.40 o 
   4   0   2      423.66      434.74      5.20 o 
   5   0   2      662.39      697.20      9.85 o 
   6   0   2       27.36       18.26      3.77 o 
   7   0   2       35.31       30.77      4.61 o 
   8   0   2       17.18       12.48      6.88 o 
   0   1   2     2870.85     2936.20     33.40 o 
   1   1   2      811.49      723.10      4.87 o 
   2   1   2     1785.05     1908.50     12.46 o 
   3   1   2      296.10      294.64      2.18 o 
   4   1   2       62.12       59.45      1.88 o 
   5   1   2       12.20       10.60      2.43 o 
   6   1   2       78.60       67.51      2.98 o 
   7   1   2       17.03       13.07      3.73 o 
   8   1   2       23.43       23.96      4.14 o 
   0   2   2      617.24      615.51      3.31 o 
   1   2   2      108.15      100.52      1.58 o 
   2   2   2      104.23       99.68      1.81 o 
   3   2   2       26.91       25.70      1.41 o 
   4   2   2       40.97       38.15      2.14 o 
   5   2   2       98.65      101.36      3.73 o 
   6   2   2        5.68        4.91      3.18 o 
   7   2   2        0.97       -0.52      3.70 o 
   8   2   2       15.60       16.70      4.14 o 
   0   3   2       79.19       86.67      2.13 o 
   1   3   2      518.56      540.72      5.68 o 
   2   3   2        4.99        5.32      1.51 o 
   3   3   2       76.32       72.46      2.19 o 
   4   3   2       27.71       28.73      3.09 o 
   5   3   2      100.52       90.89      5.45 o 
   6   3   2       34.23       36.90      4.76 o 
   7   3   2        8.74        8.47      5.09 o 
   8   3   2        0.97        1.21      5.36 o 
   0   4   2     1725.30     1921.71     24.41 o 
   1   4   2        9.58       14.74      1.07 o 
   2   4   2      103.71      104.86      2.36 o 
   3   4   2       18.75       19.69      2.07 o 
   4   4   2       48.29       48.36      3.10 o 
   5   4   2       73.68       78.46      5.90 o 
   6   4   2      114.83      107.41      5.20 o 
   7   4   2        9.68       14.35      4.68 o 
   0   5   2       23.07       22.89      2.28 o 
   1   5   2      276.61      296.66      3.01 o 
   2   5   2       51.69       49.74      2.39 o 
   3   5   2       40.60       39.23      2.44 o 
   4   5   2       23.42       22.21      3.19 o 
   5   5   2       59.28       55.04      4.04 o 
   6   5   2        2.04       -1.02      4.36 o 
   7   5   2       18.59       11.59      4.82 o 
   0   6   2      370.73      389.39      5.77 o 
   1   6   2      334.78      377.21      4.79 o 
   2   6   2      100.31       96.23      3.16 o 
   3   6   2      104.37      100.69      3.49 o 
   4   6   2       85.94       83.49      4.10 o 
   5   6   2       43.62       43.20      4.14 o 
   6   6   2       56.48       54.03      4.89 o 
   0   7   2        6.37        0.03      5.49 o 
   1   7   2       13.77        6.67      3.43 o 
   2   7   2       36.30       34.70      3.65 o 
   3   7   2        9.90       10.13      3.29 o 
   4   7   2       14.74       17.88      3.32 o 
   5   7   2       23.84       30.31      4.68 o 
   0   8   2        1.56       -0.95      5.99 o 
   1   8   2        8.06        5.33      4.25 o 
   2   8   2        4.81        2.25      4.97 o 
   3   8   2       22.40       19.12      5.42 o 
   4   8   2        9.67        7.41      6.47 o 
   0   9   2       31.58       28.24     10.26 o 
   1   9   2       23.89       20.09      5.56 o 
   2   9   2       21.12       19.01      6.84 o 
   1   0   3       22.62       16.82      1.44 o 
   2   0   3      870.39      781.11      4.18 o 
   3   0   3       66.34       63.01      1.83 o 
   4   0   3       11.52        5.52      2.07 o 
   5   0   3      238.09      253.01      5.23 o 
   6   0   3       79.72       79.33      4.48 o 
   7   0   3       48.07       39.98      5.77 o 
   8   0   3       37.32       51.49      7.30 o 
   0   1   3       44.78       44.49      2.29 o 
   1   1   3      321.56      318.87      2.84 o 
   2   1   3        7.64        3.86      1.16 o 
   3   1   3      931.61      954.38      4.87 o 
   4   1   3      129.29      124.99      2.72 o 
   5   1   3       75.07       75.37      2.92 o 
   6   1   3       41.53       38.79      2.78 o 
   7   1   3        1.82        1.86      3.56 o 
   8   1   3        7.03        8.28      3.96 o 
   0   2   3     2716.49     2991.30     19.84 o 
   1   2   3       49.02       55.27      1.63 o 
   2   2   3      126.73      101.98      1.95 o 
   3   2   3       22.27       19.07      1.39 o 
   4   2   3       47.51       42.13      1.98 o 
   5   2   3       60.35       61.62      3.81 o 
   6   2   3      125.47      131.50      6.88 o 
   7   2   3        4.64        6.23      3.72 o 
   8   2   3        7.78        6.14      5.19 o 
   0   3   3      636.39      654.27     10.03 o 
   1   3   3       71.40       59.55      2.51 o 
   2   3   3       22.03       19.95      1.70 o 
   3   3   3      196.75      199.68      3.52 o 
   4   3   3       16.41       15.75      2.74 o 
   5   3   3        3.71        1.34      3.58 o 
   6   3   3       47.78       46.14      4.78 o 
   7   3   3       10.71       10.49      6.26 o 
   8   3   3        0.43       -1.68      5.39 o 
   0   4   3      281.32      319.56      3.19 o 
   1   4   3       26.67       28.57      1.37 o 
   2   4   3      158.21      157.22      3.72 o 
   3   4   3       95.85      100.60      2.94 o 
   4   4   3       47.73       48.84      3.49 o 
   5   4   3       61.57       62.11      3.89 o 
   6   4   3       62.97       62.12      4.83 o 
   7   4   3       17.58       15.62      4.69 o 
   0   5   3      134.00      139.06      5.19 o 
   1   5   3      128.91      125.01      2.30 o 
   2   5   3       39.99       41.65      2.51 o 
   3   5   3       54.91       56.72      2.81 o 
   4   5   3        3.41        2.45      3.21 o 
   5   5   3       47.30       40.98      4.01 o 
   6   5   3       35.50       37.53      4.61 o 
   7   5   3        6.64       12.62      4.83 o 
   0   6   3       22.43       22.83      5.77 o 
   1   6   3      157.16      159.52      5.90 o 
   2   6   3       26.06       23.67      2.50 o 
   3   6   3       32.97       34.86      3.02 o 
   4   6   3        3.47        5.28      3.52 o 
   5   6   3        6.71        4.70      3.74 o 
   6   6   3        8.92        9.20      4.50 o 
   0   7   3       48.83       32.76      6.13 o 
   1   7   3       41.21       38.47      5.19 o 
   2   7   3        3.66        3.65      3.64 o 
   3   7   3       30.36       29.30      3.93 o 
   4   7   3       14.50       16.97      3.67 o 
   5   7   3       13.02       13.49      4.00 o 
   0   8   3      133.67      129.42     16.49 o 
   1   8   3        2.44        4.10      4.46 o 
   2   8   3       42.76       35.12      4.82 o 
   3   8   3        3.36       11.75      5.46 o 
   4   8   3       54.83       64.67      8.43 o 
   0   9   3        4.93        7.53      9.37 o 
   1   9   3       11.27       14.16      4.33 o 
   2   9   3        0.56        1.41      4.85 o 
   0   0   4      121.28      117.48      3.24 o 
   1   0   4     1307.84     1416.38     12.17 o 
   2   0   4      747.80      848.32      8.94 o 
   3   0   4     3533.87     3906.41     24.62 o 
   4   0   4      101.00      117.31      3.03 o 
   5   0   4      241.92      233.90      5.23 o 
   6   0   4        2.70        2.82      3.71 o 
   7   0   4       23.83       17.29      4.35 o 
   8   0   4       73.64       79.00      7.88 o 
   0   1   4      443.30      450.87      4.60 o 
   1   1   4     1318.92     1345.94      7.49 o 
   2   1   4      386.42      403.10      3.66 o 
   3   1   4     1061.15     1157.46      9.09 o 
   4   1   4       30.80       37.21      1.96 o 
   5   1   4      140.85      143.77      3.46 o 
   6   1   4        1.11        3.15      2.61 o 
   7   1   4       62.03       60.89      4.13 o 
   8   1   4        5.12        8.07      4.42 o 
   0   2   4     1185.14     1230.60     12.90 o 
   1   2   4      158.30      175.43      2.14 o 
   2   2   4      150.73      140.95      1.96 o 
   3   2   4      122.26      122.27      2.17 o 
   4   2   4        5.07        3.89      1.82 o 
   5   2   4       13.13       13.04      2.71 o 
   6   2   4       11.93       10.38      3.60 o 
   7   2   4       65.34       79.53      5.60 o 
   8   2   4        1.36        2.62      5.02 o 
   0   3   4       80.43       80.02      3.35 o 
   1   3   4       59.50       59.64      1.35 o 
   2   3   4      234.92      235.75      2.78 o 
   3   3   4      119.09      127.96      2.85 o 
   4   3   4       16.25       19.21      2.94 o 
   5   3   4       56.49       55.46      4.04 o 
   6   3   4       18.52       25.40      4.32 o 
   7   3   4        9.00       13.00      4.55 o 
   8   3   4       19.01       19.75      5.03 o 
   0   4   4       56.17       55.05      2.07 o 
   1   4   4      380.58      404.69      4.95 o 
   2   4   4      163.54      166.46      3.14 o 
   3   4   4      101.02       95.30      2.95 o 
   4   4   4        2.87        5.29      2.93 o 
   5   4   4       95.79       94.25      4.22 o 
   6   4   4       32.31       37.21      4.68 o 
   7   4   4       29.88       35.74      4.93 o 
   0   5   4      420.04      440.42     10.37 o 
   1   5   4       90.44       86.39      2.50 o 
   2   5   4       84.25       90.61      2.87 o 
   3   5   4      102.90       99.27      3.37 o 
   4   5   4       47.84       50.29      3.38 o 
   5   5   4       39.46       36.65      3.62 o 
   6   5   4       34.40       33.02      4.71 o 
   7   5   4       16.63       21.58      5.02 o 
   0   6   4      227.79      248.77      6.99 o 
   1   6   4      261.22      272.41      6.01 o 
   2   6   4      126.98      136.10      3.67 o 
   3   6   4       33.09       29.70      3.31 o 
   4   6   4       32.38       32.45      3.53 o 
   5   6   4       98.23      106.39      4.40 o 
   6   6   4        9.33        5.48      4.54 o 
   0   7   4       10.71       17.65      5.24 o 
   1   7   4       47.42       38.69      4.61 o 
   2   7   4       15.49       16.77      4.54 o 
   3   7   4        5.55        2.10      4.45 o 
   4   7   4       12.64       16.18      3.51 o 
   5   7   4        0.08       -1.66      3.63 o 
   0   8   4        0.01       -0.12      5.50 o 
   1   8   4        0.68        1.45      3.98 o 
   2   8   4       10.07        8.12      4.81 o 
   3   8   4        3.28        2.64      5.02 o 
   4   8   4       10.23       15.28      6.18 o 
   0   9   4       16.83       17.91      6.12 o 
   1   9   4        1.65        1.36      4.34 o 
   2   9   4        0.21       -4.68      4.27 o 
   1   0   5      229.33      207.70      2.30 o 
   2   0   5      184.01      196.15      2.52 o 
   3   0   5       51.53       42.63      2.17 o 
   4   0   5       42.79       46.54      3.10 o 
   5   0   5       36.04       29.66      3.69 o 
   6   0   5      132.65      136.16      7.68 o 
   7   0   5        3.34        3.80      4.18 o 
   8   0   5       14.12        5.82     11.28 o 
   0   1   5      515.79      572.65      4.64 o 
   1   1   5        4.88        6.49      1.36 o 
   2   1   5      506.77      520.31      3.70 o 
   3   1   5      184.82      186.49      2.62 o 
   4   1   5      129.58      141.87      2.39 o 
   5   1   5       56.67       60.34      2.81 o 
   6   1   5       52.21       52.08      3.05 o 
   7   1   5       12.11       18.52      4.23 o 
   8   1   5        3.30        4.55      4.42 o 
   0   2   5      392.72      416.94      7.82 o 
   1   2   5     1480.85     1547.66     10.03 o 
   2   2   5      202.74      213.70      2.67 o 
   3   2   5        2.29        2.14      1.36 o 
   4   2   5       99.94      103.62      2.34 o 
   5   2   5      261.22      254.07      6.27 o 
   6   2   5        6.61        7.45      4.35 o 
   7   2   5       51.85       46.28      5.30 o 
   8   2   5       40.65       46.06      5.95 o 
   0   3   5      136.34      160.34      5.64 o 
   1   3   5       85.52       83.17      2.28 o 
   2   3   5       44.67       41.37      2.29 o 
   3   3   5      144.19      140.65      2.63 o 
   4   3   5       16.64       15.17      2.90 o 
   5   3   5        5.32        7.61      3.38 o 
   6   3   5       35.30       29.23      4.40 o 
   7   3   5        1.15        2.77      4.49 o 
   0   4   5       50.96       38.76      3.49 o 
   1   4   5       50.24       50.12      2.42 o 
   2   4   5      240.71      246.43      3.46 o 
   3   4   5       60.41       61.85      2.85 o 
   4   4   5      166.30      171.71      4.03 o 
   5   4   5       38.06       37.77      3.79 o 
   6   4   5       83.58       91.26      5.16 o 
   7   4   5        6.25        3.85      4.75 o 
   0   5   5      142.74      146.84      8.77 o 
   1   5   5       79.60       79.84      3.17 o 
   2   5   5       68.51       65.76      2.95 o 
   3   5   5       48.34       43.70      2.89 o 
   4   5   5       71.78       63.99      3.54 o 
   5   5   5       40.68       41.98      3.78 o 
   6   5   5        3.47       -2.26      4.43 o 
   0   6   5      156.24      147.91     10.10 o 
   1   6   5        5.76        8.12      3.80 o 
   2   6   5       50.03       51.24      3.71 o 
   3   6   5        3.94        2.51      3.39 o 
   4   6   5        3.83        1.98      3.38 o 
   5   6   5       57.35       54.76      4.01 o 
   6   6   5       27.30       34.07      4.76 o 
   0   7   5        1.57        1.08      5.56 o 
   1   7   5       52.15       44.52      4.55 o 
   2   7   5       59.62       54.80      4.71 o 
   3   7   5       13.89       14.74      4.38 o 
   4   7   5       10.33        8.60      3.94 o 
   5   7   5       22.50       22.30      4.36 o 
   0   8   5        7.25        5.33      5.76 o 
   1   8   5       32.76       30.38      4.41 o 
   2   8   5        0.49        2.29      4.54 o 
   3   8   5        1.72        1.71      5.16 o 
   4   8   5        5.78        6.70      5.24 o 
   0   9   5        2.62        3.67      6.22 o 
   1   9   5        1.57        1.21      4.43 o 
   0   0   6      473.65      464.41     18.72 o 
   1   0   6       80.00       88.66      1.99 o 
   2   0   6      663.46      735.07     12.91 o 
   3   0   6       80.21       98.04      2.67 o 
   4   0   6      443.29      485.27      5.16 o 
   5   0   6        6.64        2.04      3.50 o 
   6   0   6       21.76       14.87      3.87 o 
   7   0   6       50.33       55.79      6.07 o 
   8   0   6       12.72       23.73     11.26 o 
   0   1   6      344.17      356.70      8.06 o 
   1   1   6      179.28      175.88      3.29 o 
   2   1   6       59.41       53.90      1.47 o 
   3   1   6        4.88        2.45      1.45 o 
   4   1   6       86.53       82.07      2.14 o 
   5   1   6       26.22       28.98      2.86 o 
   6   1   6       81.83       80.37      4.63 o 
   7   1   6        6.29        8.62      4.16 o 
   8   1   6       26.79       28.31      6.00 o 
   0   2   6      481.12      494.49      6.69 o 
   1   2   6      118.32      119.92      2.12 o 
   2   2   6       72.75       68.81      1.89 o 
   3   2   6       25.26       29.33      1.88 o 
   4   2   6        7.12        9.00      2.26 o 
   5   2   6       47.08       46.00      3.58 o 
   6   2   6       35.03       39.67      4.71 o 
   7   2   6        0.21       -2.59      4.72 o 
   0   3   6      273.28      307.91      6.60 o 
   1   3   6      270.86      286.07      3.98 o 
   2   3   6      241.68      246.19      3.07 o 
   3   3   6       85.30       74.89      2.49 o 
   4   3   6       22.18       20.79      3.05 o 
   5   3   6        0.81        3.63      3.37 o 
   6   3   6       38.88       38.22      4.61 o 
   7   3   6       36.43       40.77      4.92 o 
   0   4   6       19.95       15.88      3.50 o 
   1   4   6       19.59       19.58      2.85 o 
   2   4   6      213.16      210.75      3.69 o 
   3   4   6      513.79      536.25      6.93 o 
   4   4   6       98.52       93.64      3.60 o 
   5   4   6       12.33       11.25      3.65 o 
   6   4   6        9.90       11.63      4.42 o 
   7   4   6       10.23       16.94      4.79 o 
   0   5   6      117.63      110.58      6.87 o 
   1   5   6       73.47       64.99      3.51 o 
   2   5   6      204.07      199.56      4.92 o 
   3   5   6      323.54      359.16      4.60 o 
   4   5   6      113.95      109.25      3.92 o 
   5   5   6       27.19       34.47      3.76 o 
   6   5   6       19.55       18.84      4.32 o 
   0   6   6      134.53      128.92      6.36 o 
   1   6   6       59.70       56.29      4.27 o 
   2   6   6       63.33       59.27      3.48 o 
   3   6   6      118.89      111.95      4.69 o 
   4   6   6       44.79       47.61      4.26 o 
   5   6   6       20.53       16.17      4.12 o 
   6   6   6        9.34       11.45      4.30 o 
   0   7   6        1.80        0.38      5.50 o 
   1   7   6       58.07       60.32      4.93 o 
   2   7   6       32.22       34.91      4.75 o 
   3   7   6        0.26        9.10      4.22 o 
   4   7   6        4.13        2.07      4.04 o 
   5   7   6        0.76       -1.02      4.31 o 
   0   8   6        0.84        0.40      5.91 o 
   1   8   6        8.49       15.61      4.44 o 
   2   8   6        4.62        8.14      4.71 o 
   3   8   6       14.47       17.13      5.76 o 
   0   9   6        0.03      -10.71      6.22 o 
   1   0   7       43.14       39.86      2.00 o 
   2   0   7        4.72        2.98      1.72 o 
   3   0   7       68.47       74.17      2.49 o 
   4   0   7       65.69       62.29      4.73 o 
   5   0   7      118.68      123.86      4.53 o 
   6   0   7        1.10        3.43      4.80 o 
   7   0   7        0.00       -4.37      5.07 o 
   8   0   7       16.74       34.14     11.53 o 
   0   1   7       26.27       23.36      1.97 o 
   1   1   7       53.94       59.25      1.84 o 
   2   1   7       65.29       68.78      1.45 o 
   3   1   7      443.31      464.97      5.23 o 
   4   1   7       25.74       27.43      2.36 o 
   5   1   7       12.99       10.83      2.92 o 
   6   1   7        0.68        1.29      3.31 o 
   7   1   7       13.91       17.60      5.50 o 
   0   2   7     1089.44     1188.27     14.47 o 
   1   2   7      438.36      462.35      3.41 o 
   2   2   7       17.18       13.26      1.87 o 
   3   2   7      294.24      312.59      3.18 o 
   4   2   7        2.84        1.24      2.34 o 
   5   2   7      110.21       98.11      3.52 o 
   6   2   7      118.54      118.42      5.07 o 
   7   2   7       47.49       48.63      5.98 o 
   0   3   7        0.03        0.60      2.95 o 
   1   3   7       15.10       17.08      2.28 o 
   2   3   7       36.54       36.39      2.23 o 
   3   3   7       18.20       19.49      2.36 o 
   4   3   7       43.94       35.07      3.09 o 
   5   3   7       40.79       33.68      3.71 o 
   6   3   7        1.86        3.38      4.22 o 
   7   3   7       19.55       27.51      4.89 o 
   0   4   7        0.96        0.59      3.71 o 
   1   4   7       55.76       55.23      3.32 o 
   2   4   7       16.91       17.07      3.17 o 
   3   4   7      166.44      166.64      3.59 o 
   4   4   7       21.10       17.10      3.08 o 
   5   4   7       54.42       54.73      4.13 o 
   6   4   7        0.75        0.48      4.01 o 
   7   4   7        2.75        2.68      4.86 o 
   0   5   7       42.48       45.46      6.47 o 
   1   5   7       33.17       30.33      3.46 o 
   2   5   7      102.84       98.17      3.56 o 
   3   5   7       22.56       24.18      3.18 o 
   4   5   7        1.13        2.70      3.79 o 
   5   5   7       42.47       48.53      4.18 o 
   6   5   7       10.69       12.26      4.25 o 
   0   6   7        0.64        2.70      5.25 o 
   1   6   7       16.77       20.43      3.53 o 
   2   6   7       19.13       23.34      3.29 o 
   3   6   7       12.69       13.15      3.43 o 
   4   6   7       34.01       32.98      4.16 o 
   5   6   7        0.79        1.10      4.09 o 
   0   7   7        0.19       -9.88      5.83 o 
   1   7   7       10.84        8.96      4.47 o 
   2   7   7        2.70        2.24      4.46 o 
   3   7   7       35.36       41.35      4.76 o 
   4   7   7        7.40        7.97      3.99 o 
   0   8   7       23.23       28.28      8.34 o 
   1   8   7       47.73       55.45      4.97 o 
   2   8   7       11.64        5.36      4.81 o 
   3   8   7       17.48       18.88      5.72 o 
   0   0   8      142.37      135.95      4.33 o 
   1   0   8       40.30       36.12      1.93 o 
   2   0   8        0.37        0.39      1.82 o 
   3   0   8       31.07       22.81      2.41 o 
   4   0   8        6.18        2.47      4.16 o 
   5   0   8       18.59       10.96      4.59 o 
   6   0   8        0.50        3.21      5.07 o 
   7   0   8       29.58       31.89      5.71 o 
   0   1   8       29.20       24.58      2.18 o 
   1   1   8       47.94       45.29      1.85 o 
   2   1   8      835.87      868.15      8.73 o 
   3   1   8       84.87       83.46      2.28 o 
   4   1   8      192.72      216.22      3.26 o 
   5   1   8       56.05       52.21      3.37 o 
   6   1   8       17.59       20.66      4.45 o 
   7   1   8       12.02       13.18      5.87 o 
   0   2   8       10.64       11.10      2.99 o 
   1   2   8       48.11       43.56      2.35 o 
   2   2   8       24.26       24.33      2.08 o 
   3   2   8      218.89      236.29      3.10 o 
   4   2   8       29.88       30.38      2.60 o 
   5   2   8       20.39       23.19      3.04 o 
   6   2   8        1.74        3.16      4.10 o 
   7   2   8        5.04        8.95      5.25 o 
   0   3   8       74.39       79.08      3.95 o 
   1   3   8       32.90       27.68      2.56 o 
   2   3   8        3.19        1.03      2.51 o 
   3   3   8       63.23       64.31      2.66 o 
   4   3   8       32.27       27.86      3.01 o 
   5   3   8       94.36       95.08      4.31 o 
   6   3   8        6.59        7.56      4.36 o 
   7   3   8        6.20        9.22      4.74 o 
   0   4   8      128.03      128.52      5.09 o 
   1   4   8        8.76        4.95      2.79 o 
   2   4   8      170.85      173.06      3.91 o 
   3   4   8       84.63       82.36      3.51 o 
   4   4   8       39.41       31.48      3.34 o 
   5   4   8        2.19        4.69      3.77 o 
   6   4   8       17.54       15.69      4.15 o 
   0   5   8        2.07        4.01      6.03 o 
   1   5   8       46.52       44.72      3.51 o 
   2   5   8       73.41       72.90      3.85 o 
   3   5   8      163.26      157.35      4.31 o 
   4   5   8       81.99       79.68      4.50 o 
   5   5   8       30.56       32.00      4.75 o 
   6   5   8        2.37        3.82      4.87 o 
   0   6   8        3.44        2.11      5.39 o 
   1   6   8       62.37       56.87      4.05 o 
   2   6   8      144.38      135.28      4.29 o 
   3   6   8       37.24       37.68      3.71 o 
   4   6   8       30.80       23.17      4.11 o 
   5   6   8       15.94       16.88      4.30 o 
   0   7   8      100.66      121.80      7.22 o 
   1   7   8       19.81       19.44      4.77 o 
   2   7   8        1.96        2.05      4.49 o 
   3   7   8       14.02       15.44      4.53 o 
   4   7   8        7.50        8.86      4.15 o 
   0   8   8       20.00       18.53      6.75 o 
   1   8   8        4.76        2.79      4.52 o 
   2   8   8       35.18       40.66      5.41 o 
   1   0   9        0.10        0.15      1.97 o 
   2   0   9       26.07       20.53      2.63 o 
   3   0   9      194.96      199.51      5.04 o 
   4   0   9       31.14       28.81      5.26 o 
   5   0   9        0.20        1.52      5.60 o 
   6   0   9       22.81       20.70      6.53 o 
   7   0   9        7.11       11.42      6.43 o 
   0   1   9       87.82       89.86      4.88 o 
   1   1   9      138.19      148.61      2.56 o 
   2   1   9      225.13      226.23      3.13 o 
   3   1   9        1.11        1.94      2.06 o 
   4   1   9      122.98      123.54      3.41 o 
   5   1   9        0.07        0.93      3.77 o 
   6   1   9       23.26       20.70      4.69 o 
   7   1   9        0.42        1.16      5.83 o 
   0   2   9       83.36       82.96      4.98 o 
   1   2   9       23.94       17.30      2.39 o 
   2   2   9      199.01      193.83      3.07 o 
   3   2   9      339.39      361.60      3.70 o 
   4   2   9      132.01      130.39      3.78 o 
   5   2   9       14.10       17.39      3.13 o 
   6   2   9       37.00       26.79      5.21 o 
   7   2   9       15.83       16.09      5.38 o 
   0   3   9       26.54       25.27      3.78 o 
   1   3   9       58.27       53.03      2.92 o 
   2   3   9       94.49       95.19      3.23 o 
   3   3   9       13.91        9.84      2.63 o 
   4   3   9        4.12        1.90      2.80 o 
   5   3   9       17.62       15.40      3.75 o 
   6   3   9        6.73        6.63      4.39 o 
   7   3   9        3.46        7.52      5.44 o 
   0   4   9       11.83       10.92      3.82 o 
   1   4   9      126.10      131.79      3.88 o 
   2   4   9        1.57        4.09      2.69 o 
   3   4   9       55.70       57.56      3.34 o 
   4   4   9        9.39       13.85      3.71 o 
   5   4   9        2.57        1.63      4.34 o 
   6   4   9        4.79       13.22      4.59 o 
   0   5   9       48.77       50.41      8.25 o 
   1   5   9      200.70      203.39      4.70 o 
   2   5   9       37.51       36.12      3.73 o 
   3   5   9       45.12       45.61      3.67 o 
   4   5   9       10.97       12.78      3.87 o 
   5   5   9       26.18       27.90      4.76 o 
   6   5   9        9.42       11.33      4.87 o 
   0   6   9       61.33       59.30      6.38 o 
   1   6   9        0.42       -4.89      4.45 o 
   2   6   9       34.13       32.38      3.73 o 
   3   6   9        5.19        5.03      3.53 o 
   4   6   9        2.06        7.87      4.15 o 
   5   6   9       23.94       18.10      4.92 o 
   0   7   9       12.84        8.66      6.15 o 
   1   7   9        3.06        0.62      4.72 o 
   2   7   9       16.54       20.08      4.83 o 
   3   7   9       12.08       13.56      4.75 o 
   4   7   9        2.63        8.72      4.30 o 
   0   8   9       24.62       28.75      6.94 o 
   1   8   9        5.78        9.51      4.72 o 
   0   0  10      391.90      419.47      7.21 o 
   1   0  10      142.11      136.36      4.70 o 
   2   0  10       96.17      110.76      7.92 o 
   3   0  10       29.30       23.68      3.73 o 
   4   0  10        6.35        2.19      4.42 o 
   5   0  10        8.58        2.60      8.55 o 
   6   0  10       10.80        6.70      6.44 o 
   7   0  10        8.62        5.40      6.64 o 
   0   1  10       77.81       74.83      4.37 o 
   1   1  10       90.69       89.84      2.73 o 
   2   1  10       33.48       33.47      2.31 o 
   3   1  10      492.66      513.01      6.21 o 
   4   1  10       23.19       23.53      3.14 o 
   5   1  10       12.19       12.89      4.03 o 
   6   1  10       43.08       36.78      4.46 o 
   7   1  10       16.06       14.69      5.39 o 
   0   2  10        0.36        2.74      4.20 o 
   1   2  10        9.01       13.19      2.55 o 
   2   2  10      304.14      320.43      5.37 o 
   3   2  10       74.98       67.96      2.91 o 
   4   2  10       55.51       54.90      2.72 o 
   5   2  10       15.04       13.08      3.55 o 
   6   2  10        2.92        0.59      4.91 o 
   7   2  10        2.25       -3.96      5.57 o 
   0   3  10        2.91       -0.80      4.56 o 
   1   3  10       18.63       17.16      2.78 o 
   2   3  10       11.27       10.66      2.73 o 
   3   3  10       90.89       83.11      3.22 o 
   4   3  10       94.74       90.68      3.99 o 
   5   3  10        2.61        4.81      4.09 o 
   6   3  10        7.13        7.08      4.99 o 
   0   4  10        0.14       -0.25      4.77 o 
   1   4  10       59.27       54.24      3.12 o 
   2   4  10        9.63       12.24      2.92 o 
   3   4  10        7.16        5.74      3.42 o 
   4   4  10        2.34       -0.01      3.77 o 
   5   4  10       23.05       27.45      4.55 o 
   6   4  10       19.28       21.90      4.90 o 
   0   5  10      243.99      251.19      9.52 o 
   1   5  10        9.39        5.18      3.48 o 
   2   5  10       16.59       13.27      3.77 o 
   3   5  10        1.80        1.93      3.48 o 
   4   5  10        4.20       12.27      4.02 o 
   5   5  10        1.65        0.88      4.53 o 
   0   6  10        0.07        0.66      5.80 o 
   1   6  10       12.37       17.20      4.64 o 
   2   6  10       30.92       27.60      3.73 o 
   3   6  10       24.60       24.29      3.79 o 
   4   6  10        3.12        4.46      4.17 o 
   0   7  10        1.54        2.21      6.30 o 
   1   7  10       46.40       53.32      5.36 o 
   2   7  10        3.31       -3.59      4.92 o 
   3   7  10        0.31        2.40      4.75 o 
   1   0  11        3.87       -0.16      3.87 o 
   2   0  11       22.90       25.35      3.80 o 
   3   0  11       19.70       19.65      3.86 o 
   4   0  11       30.41       24.85      4.82 o 
   5   0  11        0.67       -2.20      6.28 o 
   6   0  11        4.13        9.46      5.46 o 
   0   1  11      271.87      270.48      8.65 o 
   1   1  11       10.72        9.94      2.95 o 
   2   1  11       74.68       71.31      3.67 o 
   3   1  11      139.91      138.38      3.75 o 
   4   1  11        3.15        3.72      2.94 o 
   5   1  11        8.35       11.17      5.26 o 
   6   1  11        8.85        6.38      4.90 o 
   0   2  11        4.74        1.88      4.41 o 
   1   2  11       26.41       21.07      2.72 o 
   2   2  11      328.60      348.58      4.75 o 
   3   2  11       22.93       24.15      3.08 o 
   4   2  11       84.29       83.24      3.58 o 
   5   2  11       28.33       18.93      4.89 o 
   6   2  11       10.44       11.96      5.37 o 
   0   3  11        3.45       -1.87      4.70 o 
   1   3  11       19.69       20.43      2.87 o 
   2   3  11       65.96       61.74      3.13 o 
   3   3  11       39.16       33.53      3.06 o 
   4   3  11       43.23       41.92      3.76 o 
   5   3  11        1.88        2.84      4.71 o 
   6   3  11       13.27       14.73      6.43 o 
   0   4  11       89.97      100.54      6.03 o 
   1   4  11        9.27        9.46      2.93 o 
   2   4  11       87.75       91.83      3.62 o 
   3   4  11       16.23       12.81      3.52 o 
   4   4  11        1.86       -0.15      3.77 o 
   5   4  11        1.30        1.52      4.34 o 
   0   5  11       63.35       66.04      7.95 o 
   1   5  11       17.06       17.28      3.90 o 
   2   5  11       30.09       33.57      4.08 o 
   3   5  11        3.23       -2.30      3.85 o 
   4   5  11        9.78       12.41      4.11 o 
   5   5  11       15.06       20.11      4.89 o 
   0   6  11        2.10        4.85      5.87 o 
   1   6  11        3.47        3.02      4.61 o 
   2   6  11        9.05        5.14      4.68 o 
   3   6  11       22.73       30.75      3.96 o 
   4   6  11       14.67        8.57      4.38 o 
   0   7  11       27.10       31.02      6.61 o 
   1   7  11        9.56        8.75      4.97 o 
   2   7  11       18.68       25.10      5.28 o 
   0   0  12       44.30       40.86      9.51 o 
   1   0  12      172.56      189.91      7.98 o 
   2   0  12      200.54      220.78      8.65 o 
   3   0  12       43.46       38.90      4.24 o 
   4   0  12       11.27        8.75      4.95 o 
   5   0  12       61.63       58.68      7.44 o 
   6   0  12        0.31        2.19      5.63 o 
   0   1  12      172.14      157.81      9.53 o 
   1   1  12       74.14       72.62      3.99 o 
   2   1  12       67.07       70.96      3.65 o 
   3   1  12       32.12       22.14      3.45 o 
   4   1  12        3.53        2.26      3.94 o 
   5   1  12       49.73       49.22      6.07 o 
   6   1  12       20.91       23.99      5.14 o 
   0   2  12      109.86      106.10      5.45 o 
   1   2  12        9.64        6.64      2.85 o 
   2   2  12       39.47       36.22      3.23 o 
   3   2  12       17.12       12.28      3.42 o 
   4   2  12       31.86       39.71      4.21 o 
   5   2  12       17.23       13.55      5.69 o 
   6   2  12        9.49       14.54      6.33 o 
   0   3  12        0.68        3.22      4.74 o 
   1   3  12        3.55        6.80      2.80 o 
   2   3  12       16.10       11.76      2.96 o 
   3   3  12       63.56       61.05      3.36 o 
   4   3  12        0.92       -0.91      4.12 o 
   5   3  12        0.09        5.16      5.04 o 
   0   4  12       11.11       14.28      5.40 o 
   1   4  12       15.74       12.73      3.29 o 
   2   4  12       10.35        9.90      3.32 o 
   3   4  12        2.70        3.52      3.47 o 
   4   4  12        0.95        2.07      4.13 o 
   5   4  12       16.38       17.19      5.31 o 
   0   5  12        0.68       -1.16      4.93 o 
   1   5  12       51.24       48.14      3.87 o 
   2   5  12        2.52        2.76      3.86 o 
   3   5  12       11.44       10.00      3.96 o 
   4   5  12       14.81       17.22      4.18 o 
   0   6  12       13.28       14.30      6.39 o 
   1   6  12        2.31       -0.34      4.84 o 
   2   6  12        4.50        9.38      4.81 o 
   3   6  12        4.54        8.42      3.84 o 
   0   7  12       35.49       39.45      7.31 o 
   1   7  12       10.44       14.96      5.25 o 
   1   0  13        3.33        0.19      6.48 o 
   2   0  13        1.14        6.27      5.91 o 
   3   0  13       10.23        7.43      5.16 o 
   4   0  13        2.07        1.23      6.23 o 
   5   0  13        1.73       -5.01      9.46 o 
   6   0  13       14.22       15.03      5.84 o 
   0   1  13       66.62       63.16      7.88 o 
   1   1  13      147.05      156.96      6.72 o 
   2   1  13       13.19       12.05      3.62 o 
   3   1  13       24.83       26.37      3.70 o 
   4   1  13        7.56        3.45      4.05 o 
   5   1  13       22.60       30.21      6.03 o 
   0   2  13       21.35       11.63      5.05 o 
   1   2  13       38.87       35.23      5.08 o 
   2   2  13       28.36       18.12      3.65 o 
   3   2  13       90.39       87.52      4.39 o 
   4   2  13       16.09       14.28      4.27 o 
   5   2  13       11.30        8.98      7.39 o 
   0   3  13       87.79       92.25      6.10 o 
   1   3  13        0.03       -4.15      3.26 o 
   2   3  13       21.45       23.15      3.52 o 
   3   3  13       73.21       72.54      4.32 o 
   4   3  13       17.03       18.51      5.05 o 
   5   3  13       27.94       30.64      6.14 o 
   0   4  13       11.23        3.42      5.70 o 
   1   4  13       10.67       11.65      3.69 o 
   2   4  13        3.69        4.59      3.29 o 
   3   4  13        1.42        0.31      3.47 o 
   4   4  13       19.18       24.56      5.72 o 
   0   5  13       11.85       11.14      4.98 o 
   1   5  13       11.72       12.78      3.43 o 
   2   5  13       22.55       24.22      3.79 o 
   3   5  13        1.89       -0.70      4.08 o 
   0   6  13        2.43       -5.29      6.14 o 
   1   6  13        1.60       -0.37      4.64 o 
   2   6  13       29.24       39.27      5.12 o 
   0   0  14      110.58      111.13     11.79 o 
   1   0  14        3.27        8.97      6.82 o 
   2   0  14        1.49        3.52      6.96 o 
   3   0  14       67.44       67.68      7.64 o 
   4   0  14        1.11        2.27      6.63 o 
   5   0  14        9.36        1.95     10.11 o 
   0   1  14      187.59      210.37      9.31 o 
   1   1  14       51.52       45.77      5.42 o 
   2   1  14       27.98       31.78      5.06 o 
   3   1  14       11.08        9.36      4.28 o 
   4   1  14       13.38        8.51      5.66 o 
   5   1  14       21.01       21.79      5.92 o 
   0   2  14       11.52       16.32      7.41 o 
   1   2  14       92.86       92.32      5.79 o 
   2   2  14        4.24        3.04      4.11 o 
   3   2  14        6.95        2.90      3.82 o 
   4   2  14       26.63       26.67      5.10 o 
   5   2  14       27.77       26.18      8.00 o 
   0   3  14      105.00      101.73      6.56 o 
   1   3  14        3.39        2.57      3.82 o 
   2   3  14       13.58       12.13      3.98 o 
   3   3  14       56.97       65.35      5.07 o 
   4   3  14        4.90        8.53      5.06 o 
   0   4  14        1.03        5.08      5.86 o 
   1   4  14       17.77       19.38      3.71 o 
   2   4  14       42.95       43.92      4.00 o 
   3   4  14        0.44        0.50      4.04 o 
   4   4  14        4.95        7.48      5.47 o 
   0   5  14        1.18        3.22      5.05 o 
   1   5  14        1.92        2.50      4.01 o 
   2   5  14        0.29        3.91      3.81 o 
   3   5  14        5.09        0.37      4.62 o 
   0   6  14        0.22        3.39      6.27 o 
   1   0  15        0.19        4.09      7.06 o 
   2   0  15        5.82        9.03      7.15 o 
   3   0  15        1.45        6.19      6.85 o 
   4   0  15       11.28       11.34      7.13 o 
   0   1  15       40.74       29.11      8.44 o 
   1   1  15       52.47       53.78      5.92 o 
   2   1  15       11.97        9.51      4.98 o 
   3   1  15       27.16       27.89      5.42 o 
   4   1  15        3.19        2.70      6.06 o 
   0   2  15       49.74       35.41      7.78 o 
   1   2  15        7.84        6.75      5.15 o 
   2   2  15       25.52       29.76      5.44 o 
   3   2  15       11.28        7.04      4.49 o 
   4   2  15       13.34       16.49      5.20 o 
   0   3  15       16.72       20.75      8.05 o 
   1   3  15       98.70      106.81      5.45 o 
   2   3  15        6.84       11.63      4.43 o 
   3   3  15        8.39       12.24      4.66 o 
   4   3  15       12.05       18.63      5.39 o 
   0   4  15       36.59       28.28      6.32 o 
   1   4  15        1.57        3.45      4.21 o 
   2   4  15        7.38       13.73      4.80 o 
   3   4  15       18.29       19.60      4.93 o 
   0   5  15       20.85       26.19      5.63 o 
   1   5  15       23.11       24.39      4.20 o 
   0   0  16        6.49       10.13     11.23 o 
   1   0  16       11.88        8.95      7.32 o 
   2   0  16        9.26        7.14      7.47 o 
   3   0  16       42.46       42.05      7.69 o 
   4   0  16        0.27       -4.38     10.17 o 
   0   1  16        1.20        4.09      7.46 o 
   1   1  16       29.90       31.67      6.50 o 
   2   1  16        4.84       -3.21      5.31 o 
   3   1  16        2.85        2.85      5.18 o 
   0   2  16       50.38       48.28      8.50 o 
   1   2  16       30.77       43.89      5.89 o 
   2   2  16        5.52        2.98      5.39 o 
   3   2  16       18.41       25.51      6.39 o 
   0   3  16       59.97       68.08      8.83 o 
   1   3  16       20.56       15.28      5.72 o 
   2   3  16       16.96       27.83      5.76 o 
   3   3  16        2.68        5.58      5.39 o 
   0   4  16        0.22       -9.73      8.10 o 
   1   4  16        0.36        2.99      4.91 o 
   1   0  17        1.08        5.32      8.12 o 
   2   0  17        2.87        7.42     16.44 o 
   0   1  17       18.19       23.95     17.00 o 
   1   1  17        3.02        3.24      5.64 o 
   2   1  17       12.69       10.58      5.69 o 
   0   2  17        9.73       14.30      8.47 o 
   1   2  17        2.95        0.20      5.83 o 
   2   2  17        4.26        3.05      5.77 o 
   0   3  17       43.13       48.34      9.27 o 
   1   3  17       32.51       36.74      6.14 o 
   0   0  18        4.13       11.64     11.13 o 
   0   1  18        5.52        9.26      7.99 o 
                                                 
